# Supplementary material for: Unusual Genetic Diversity Within Thereuopoda clunifera (Wood, 1862) (Chilopoda: Scutigeromorpha) Revealed by Phylogeny and Divergence Times Using Mitochondrial Genomes
Source: Insects. 2025 May 2;16(5):486. doi: 10.3390/insects16050486 (PMC12112239; doi:10.3390/insects16050486)
Supplement: Supplementary file 1 [file insects-16-00486-s001.zip]

Archive with 7 entries (7 files):
- Figure S1.png
- Figure S2.png
- Table S1.pdf
- Table S2.pdf
- Table S3.pdf
- Table S4.pdf
- Table S5.pdf
